# Supplementary material for: Ipragliflozin Additively Ameliorates Non-Alcoholic Fatty Liver Disease in Patients with Type 2 Diabetes Controlled with Metformin and Pioglitazone: A 24-Week Randomized Controlled Trial
Source: J Clin Med. 2020 Jan 18;9(1):259. doi: 10.3390/jcm9010259 (PMC7019437; doi:10.3390/jcm9010259)
Supplement: Supplementary file 1 [file jcm-09-00259-s001.zip]

Archive with 1 entries (1 files):
- jcm-692017-SI.doc
